# Supplementary material for: Clinical Significance of Ventricular Premature Contraction Provoked by the Treadmill Test
Source: Medicina (Kaunas). 2022 Apr 18;58(4):556. doi: 10.3390/medicina58040556 (PMC9028355; doi:10.3390/medicina58040556)
Supplement: Supplementary file 1 [file medicina-58-00556-s001.zip]

Archive with 1 entries (1 files):
- medicina-1647386-supplementary.pdf
